# Supplementary material for: A Comprehensive Analysis of the Alternative Splicing Co-Factor U2AF65B Gene Family Reveals Its Role in Stress Responses and Root Development
Source: Int J Mol Sci. 2025 Apr 20;26(8):3901. doi: 10.3390/ijms26083901 (PMC12027700; doi:10.3390/ijms26083901)
Supplement: Supplementary file 1 [file ijms-26-03901-s001.zip]

Archive with 2 entries (2 files):
- Supplymentary Figures.pdf
- Supplymentary Tables.pdf
